# Supplementary material for: MALBAC-based chromosomal imbalance analysis: a novel technique enabling effective non-invasive diagnosis and monitoring of bladder cancer
Source: BMC Cancer. 2018 Jun 15;18:659. doi: 10.1186/s12885-018-4571-7 (PMC6003132; doi:10.1186/s12885-018-4571-7)
Supplement: Supplementary file 2 — The demographic and clinical characteristics of training group. Table S1. The demographic and clinical characteristics of bladder cancer (BC) patients of training group. The originally reported cytology classification included negative (−), suspicious (+−) and positive (+). Table S2. The demographic and clinical characteristics of non-malignant urinary disease (UD) patients of training group. Table S3. The demographic characteristics of healthy controls of training group (XLSX 27 kb). [file 12885_2018_4571_MOESM2_ESM.xlsx]

## Sheet: Table S1
Table S1. The demographic and clinical characteristics of bladder cancer (BC) patients of training group.The originally reported cytology classification included negative(-), suspicious(+-) and positive(+).
Patient No.	Gender	T-stage	Grade	Tumor size (mm)	Primary/Recurrent	Voided urine cytology	Tissue CIA score	Tissue CIA	Urine sample collected	Urine CIA score	Urine CIA
1	M	Ta	HG	8.8	Primary	-	24.1922	+	√	161.738	+
2	M	T1	HG	16*7	Primary	-	159.229	+	√	159.343	+
3	M	Ta	HG	27*26*20	Primary	-	134.418	+	√	11.4449	-
4	M	T1	HG	42*24	Recurrent	-	129.559	+	√	16.2713	-
5	M	Ta	HG	14.4*8	Primary	-	200.679	+	√	N/A	NA
6	M	Ta	HG	21*13*9	Primary	-	31.6896	+	√	70.7843	+
7	M	Ta	HG	19*14	Primary	-	22.0034	-	√	117.952	+
8	M	Ta	HG	17.1*11.1	Primary	-	89.4619	+	√	70.1671	+
9	M	T1	HG	20*15	Primary	-	183	+	√	178.548	+
10	M	T1	HG	29*16	Recurrent	-	178.833	+	√	134.645	+
11	M	Ta	HG	23.2*17.6	Primary	-	122.758	+	√	77.5791	+
12	M	Ta	HG	28	Primary	+	119.903	+	√	144.819	+
13	M	T1	HG	30*18	Primary	+	189.226	+	√	84.1515	+
14	M	T1	HG	3.2	Primary	+-	120.427	+	√	96.33	+
15	M	T2	HG	20*11	Primary	+-	141.311	+	√	143.285	+
16	M	T2b	HG	7*6.5*4	Primary	NA	212.373	+	√	190.053	+
17	M	T2a	HG	35	Primary	NA	78.4767	+	√	60.9391	+
18	M	T1	HG	39.4*31	Primary	NA	242.975	+	√	186.909	+
19	M	T1	HG	14	Primary	NA	181.91	+	√	66.2539	+
20	M	T1	HG	27*24	Primary	NA	136.681	+	√	86.5544	+
21	F	T1	HG	35*34*32	Recurrent	NA	50.0294	+	√	63.5598	+
22	M	T1	HG	51*32*23	Primary	NA	121.367	+	√	157.29	+
23	M	T2b	HG	29.5*16.1	Primary	NA	74.7989	+	√	NA	NA
24	M	T3N1	HG	9.9*4.8	Recurrent	NA	70.0868	+	√	61.7497	+
25	M	T1N0	HG	16*29	Recurrent	NA	91.0202	+	√	177.308	+
26	M	T2aN0	HG	40*40	Primary	NA	126.952	+	√	97.7702	+
27	M	T3bN0	HG	40*30	Primary	NA	186.206	+	√	169.079	+
28	M	T2aN0	HG	41*34.8*31	Primary	NA	218.835	+	√	152.618	+
29	M	Ta	LG	20*14	Primary	-	25.34	+	√	24.3714	+
30	M	T1	LG	66*36*60	Primary	+	152.291	+	√	145.754	+
31	F	T1	LG	73*61	Recurrent	NA	98.7179	+	√	51.0477	+
32	M	T1	LG	25*12	Recurrent	NA	90.3711	+	√	66.4275	+
33	F	Ta	LG	10	Primary	NA	54.6537	+	√	9.35082	-
34	M	Ta	HG	22.3*11.8	Primary	-	146.276	+	√	67.6922	+
35	M	T2aN0M0	HG	19.9*15.4	Primary	+-	74.5803	+	√	96.2181	+
36	M	T3bN1M0	HG	25	Primary	+	112.157	+	√	132.579	+
37	M	T1N0M0	HG	23*22	Primary	+	77.0353	+	√	36.4829	+
38	M	T2aN0M0	HG	33*26*15	Primary	+	102.918	+	√	33.4459	+
39	M	T1N0M0	HG	14*13	Primary	+	200.034	+	√	61.538	+
40	F	T2bN3	HG	30*30*28	Primary	-	154.465	+	√	53.8351	+
41	M	T2	HG	70*7	Primary	+-	12.1121	-	√	15.9998	-
42	M	TaN0M0	HG	17.1**17.6	Primary	+	NA	NA	√	2.9083	-
43	M	T1	LG	10*8	Primary	-	NA	NA	√	27.01	+
44	M	Ta	HG	8.3*4.8	Primary	-	NA	NA	√	8.97289	-
45	M	Ta	HG	19.5*9.5*15	Primary	+-	NA	NA	√	12.2502	-
46	M	Ta	HG	41*32	Primary	+-	NA	NA	√	70.7978	+
47	M	T1	HG	12.8	Primary	+-	NA	NA	√	10.346	-
48	F	T1	HG	16.6*8.1	Recurrent	+	NA	NA	√	119.145	+
49	M	Ta	HG	10	Recurrent	+-	NA	NA	√	131.498	+
50	M	Ta	HG	10	Primary	+-	NA	NA	√	95.4532	+
51	M	Ta	HG	22.7*17.5	Primary	-	NA	NA	√	86.6799	+
52	M	T2aN0M0	HG	9	Recurrent	+	NA	NA	√	60.1495	+
53	M	Ta	HG	37.4*17.7	Primary	+-	NA	NA	√	27.0837	+
54	M	Tis	NA	20*10*8	Recurrent	-	NA	NA	√	92.8623	+
55	M	T1	HG	13.9*15.7	Primary	+	135.825	+	√	89.8209	+
56	M	T2	HG	10	Recurrent	+	22.5828	-	√	40.7851	+
57	M	T1	HG	43.3*37.2	Primary	+-	160.277	+	√	14.0145	-
58	F	T3b	HG	51.5*32.6	Recurrent	+	153.8	+	√	106.613	+
59	F	Ta	HG	6	Primary	-	81.7439	+	√	71.24	+
60	M	T2	HG	28*25	Primary	+-	180.775	+	√	N/A	NA
61	M	T2b	HG	30	Primary	+	174.013	+	√	162.989	+
62	M	Ta	LG	36*17*20	Primary	+	119.606	+	√	85.3388	+
63	M	Ta	LG	36*12*18	Primary	-	203.269	+	√	71.9261	+
64	M	T1	HG	12.7*29.1*16.7	Primary	-	93.8539	+	√	44.827	+
65	M	Ta	LG	12.5*8.5	Primary	-	24.2966	+	√	40.4612	+
66	M	T1	HG	34*21	Primary	+	215.379	+	√	142.012	+
67	M	T2	HG	35*19	Primary	-	13.9899	-	√	3.7122	-
68	M	T3	HG	60*45*50	Primary	NA	123.753	+	√	95.6492	+
69	M	T2	HG	52.9*32.6	Primary	+	NA	NA	√	26.2235	+
70	M	NA	PUNLMP	20	Primary	-	20.9118	-	√	16.3106	-
71	M	NA	PUNLMP	10.3*9.2	Primary	-	NA	NA	√	27.9727	+
72	M	NA	PUNLMP	14	Primary	+-	NA	NA	√	34.183	+
73	M	NA	PUNLMP	6*4	Primary	-	91.7775	+	√	5.84804	-
74	M	NA	PUNLMP	5.2	Primary	-	NA	NA	√	30.6506	+

## Sheet: Table S2
Table S2. The demographic and clinical characteristics of non-malignant urinary disease (UD) patients of training group
Patient No.	Gender	Disease	Urine CIA score	Urine CIA
1	M	renal calculus,urinary infection	3.68712	-
2	M	prostate hyperplasia	4.48644	-
3	F	cryptorchidism,varicocele	4.59538	-
4	F	renal calculus,urinary infection	5.14293	-
5	M	urocystitis	5.6255	-
6	M	renal calculus	6.40645	-
7	M	renal calculus,urinary infection	6.75142	-
8	F	renal calculus,urinary infection	7.79452	-
9	F	renal calculus	9.88265	-
10	M	ureteral calculus,renal cyst	10.1967	-
11	M	prostate hyperplasia	10.4455	-
12	F	ureteral calculus	11.0501	-
13	M	ureteral calculus	11.3867	-
14	M	ureteral calculus	13.5541	-
15	M	ureteral calculus	13.842	-
16	M	ureteral calculus,urinary infection	14.4883	-
17	F	renal calculus	16.1685	-
18	M	prostate hyperplasia,ureteral calculus	17.8095	-
19	F	ureteral calculus	18.8096	-
20	M	prostate hyperplasia	20.8629	-
21	M	urinary infection	22.7013	-
22	M	ureteral calculus	29.3324	+
23	F	Bladder leukoplakia	32.9853	+

## Sheet: Table S3
Table S3. The demographic characteristics of healthy controls of training group
No.	Gender	Urine CIA score	Urine CIA
1	M	0.292989	-
2	F	0.347581	-
3	M	0.995222	-
4	M	2.17818	-
5	M	2.3077	-
6	M	2.66928	-
7	M	3.0138	-
8	M	3.22373	-
9	M	3.28162	-
10	M	3.38692	-
11	M	3.45734	-
12	M	4.03927	-
13	M	4.44775	-
14	M	4.76481	-
15	M	4.82594	-
16	M	5.14827	-
17	M	5.62962	-
18	F	5.90081	-
19	M	6.01783	-
20	F	6.22812	-
21	F	7.45716	-
22	M	7.79505	-
23	F	7.95269	-
24	F	8.16646	-
25	M	8.56182	-
26	M	8.78469	-
27	M	8.9202	-
28	F	9.01994	-
29	M	9.36476	-
30	M	10.4765	-
31	F	10.6864	-
32	F	10.8598	-
33	F	11.2264	-
34	F	12.17	-
35	M	12.1995	-
36	M	12.6552	-
37	M	13.3205	-
38	M	13.8177	-
39	M	13.917	-
40	F	14.3697	-
41	F	14.5039	-
42	M	15.9	-
43	M	16.9774	-
44	F	19.6499	-
45	F	19.712	-
46	M	20.5215	-
47	M	21.9125	-
48	M	22.3388	-
49	M	22.7127	-
50	M	28.8382	+
51	M	34.1432	+
